# Supplementary material for: Selective Carbon Dioxide Hydrogenation to Olefin-Rich Hydrocarbons by Cu/FeOx Nanoarchitectures Under Atmospheric Pressure
Source: Nanomaterials (Basel). 2025 Feb 24;15(5):353. doi: 10.3390/nano15050353 (PMC11901991; doi:10.3390/nano15050353)
Supplement: Supplementary file 1 [file nanomaterials-15-00353-s001.zip]

Archive with 1 entries (1 files):
- nanomaterials-3423544-supplementary.pdf
